# Supplementary material for: Pyrethroid Resistance Situation across Different Eco-Epidemiological Settings in Cameroon
Source: Molecules. 2022 Sep 26;27(19):6343. doi: 10.3390/molecules27196343 (PMC9573433; doi:10.3390/molecules27196343)
Supplement: Supplementary file 1 [file molecules-27-06343-s001.zip]

Archive with 1 entries (1 files):
- molecules-1897028-supplementary.pdf
